# Supplementary material for: Z-Scheme Heterojunction of SnS2/Bi2WO6 for Photoreduction of CO2 to 100% Alcohol Products by Promoting the Separation of Photogenerated Charges
Source: Nanomaterials (Basel). 2022 Jun 13;12(12):2030. doi: 10.3390/nano12122030 (PMC9229445; doi:10.3390/nano12122030)
Supplement: Supplementary file 1 [file nanomaterials-12-02030-s001.zip]

Archive with 1 entries (1 files):
- nanomaterials-1723910-supplementary.pdf
